# Supplementary material for: Transcriptional Profiling Reveals Kidney Neutrophil Heterogeneity in Both Healthy People and ccRCC Patients
Source: J Immunol Res. 2021 Mar 15;2021:5598627. doi: 10.1155/2021/5598627 (PMC7984911; doi:10.1155/2021/5598627)
Supplement: Supplementary Materials — Supplementary Figure 1: expression levels of TOP2A and KI67 by healthy kidney neutrophils. Feature plots and violin plots show the expression levels of TOP2A and KI67 in healthy kidney neutrophils. Supplementary Figure 2: gene-concept network of healthy kidney neutrophil subpopulations. Heat-like maps show disease-related genes in healthy kidney neutrophil subpopulations. Supplementary Figure 3: expression levels of TOP2A and KI67 by ccRCC neutrophils. Feature plots and violin plots show the expression levels of TOP2A and KI67 in ccRCC neutrophils. Supplementary Figure 4: gene-concept network of ccRCC neutrophil subpopulations. Heat-like maps show disease-related genes in ccRCC neutrophil subpopulations. Supplementary Figure 5: violin plots show the expression levels of top 2 significant genes selected from each ccRCC neutrophil cluster. Supplementary Figure 6: detailed lists of DEGs of integrated neutrophil subpopulations. Supplementary Figure 7: feature plots show the expression levels of CTLA-4, PD-1 and PD-L1 in ccRCC neutrophil cluster. [file 5598627.f1.zip]

Archive with 8 entries (7 files):
- Supplementary files/
- Supplementary files/Supplementary Figure 1.ai
- Supplementary files/Supplementary Figure 2.ai
- Supplementary files/Supplementary Figure 3.ai
- Supplementary files/Supplementary Figure 4.ai
- Supplementary files/Supplementary Figure 5.ai
- Supplementary files/Supplementary Figure 6 (1).pdf
- Supplementary files/Supplementary Figure 7.ai
